# Supplementary material for: Parabrachial nucleus astrocytes regulate wakefulness and isoflurane anesthesia in mice
Source: Front Pharmacol. 2023 Jan 13;13:991238. doi: 10.3389/fphar.2022.991238 (PMC9880442; doi:10.3389/fphar.2022.991238)
Supplement: Supplementary file 2 [file DataSheet2.xlsx]

## Sheet: Figure 1F
						WAKE(min)	Zone Time	ZT 0-1	ZT 1-2	ZT 2-3	ZT 3-4	ZT 4-5	ZT 5-6	ZT 6-7	ZT 7-8	ZT 8-9	ZT 9-10	ZT 10-11	ZT 11-12
							Vehicle	16.68	27.18	23.16	25.08	22.02	14.16	23.34	12.48	27.72	11.46	33.06	12.18
								10.26	35.34	32.4	29.16	8.04	12	37.02	16.56	9.78	21.66	34.2	23.16
								7.08	31.98	55.2	20.82	25.56	26.94	9.48	10.56	30.66	13.08	18.54	30.36
								38.58	37.86	43.32	21.42	36.48	22.56	37.2	29.28	30.36	33.96	40.98	34.74
								22.32	34.92	44.46	17.46	46.92	22.26	35.16	37.2	30.12	35.04	30.54	33.72
								16.92	19.38	26.28	23.76	16.2	12.84	21.24	17.28	16.86	27.96	25.8	32.16
								26.6667	14.7333	31.6667	14.8667	14.9333	10.4	25	29.3333	26.0667	32.4667	20	29.5333
								20.6	27.6667	31.6	9.66667	17.7333	17.8667	13.1333	14	20.9333	13.7333	26.8667	9.6
							CNO(1mg/kg)	12.06	27	60	60	60	47.52	27.72	10.74	13.26	16.44	20.64	22.14
								14.46	24	60	60	60	38.22	23.88	17.04	31.26	15.06	29.22	37.8
								19.2	60	56.88	45.54	36.06	25.02	7.62	10.56	17.16	16.26	34.44	20.64
								29.82	22.92	58.02	49.08	46.14	32.64	23.88	34.74	25.68	45.6	18.24	41.34
								30.96	39.84	59.4	56.94	56.64	41.88	36.18	31.8	28.62	31.62	40.92	42.12
								50.88	15.18	60	60	48	16.14	22.68	19.32	10.32	23.04	18.18	31.92
								21.1333	23.7333	60	60	60	54.4667	27.8	8.8	43.1333	7.73333	28.4667	24.2
								29.4	14	58.6	52.3333	26.4	34.4667	22.5333	18.8	23.0667	9.13333	19.1333	27.8667
						REM(min)	Zone Time	ZT 0-1	ZT 1-2	ZT 2-3	ZT 3-4	ZT 4-5	ZT 5-6	ZT 6-7	ZT 7-8	ZT 8-9	ZT 9-10	ZT 10-11	ZT 11-12
							Vehicle	2.46	5.46	2.4	4.26	4.62	6.78	2.94	5.16	5.28	6.24	4.92	5.46
								4.08	1.62	3.24	1.56	5.46	9.24	3.24	2.46	3.6	4.02	1.74	2.94
								2.52	1.32	0	5.58	6.24	2.4	10.26	8.28	7.74	7.38	8.4	7.2
								3.84	0.96	0.54	4.32	1.2	6.6	4.44	3.06	2.64	3.48	3.42	1.68
								5.58	4.92	1.2	4.98	2.28	6.66	4.86	1.8	6.6	5.82	6.18	5.58
								7.8	5.94	1.8	6.18	6.42	6.6	6	5.94	6.66	4.74	3.48	4.62
								2.06667	5.33333	0.2	0	2.93333	4.4	0.466667	0	3.06667	3	4	3.13333
								1.86667	3.8	1.13333	4.73333	2.13333	5.73333	3	5.8	1.6	3.8	1.33333	10.3333
							CNO(1mg/kg)	6.42	4.86	0	0	0	0	0	1.44	3.96	6.24	3.06	5.52
								6.96	2.34	0	0	0	0	0	2.22	1.56	4.2	3.18	0.48
								6.48	0	0	0	1.2	2.76	3.66	7.86	5.16	8.76	3.24	4.98
								2.94	6.12	0	0.18	0	0.48	0.84	1.86	2.64	1.86	8.16	2.4
								2.76	3.54	0	0	0	0	0.42	4.32	3.72	5.94	4.68	0.78
								0	5.82	0	0	0	1.26	2.58	5.4	9.72	6.48	9.6	3.96
								3.93333	6.53333	0	0	0	0	0	2.6	0.0666666	4.66667	4.4	3
								2.73333	6.6	0	0	0	0	2.46667	5.06667	4.4	6	5.8	4.86667
						NREM(min)	Zone Time	ZT 0-1	ZT 1-2	ZT 2-3	ZT 3-4	ZT 4-5	ZT 5-6	ZT 6-7	ZT 7-8	ZT 8-9	ZT 9-10	ZT 10-11	ZT 11-12
							Vehicle	40.86	27.36	34.44	30.66	33.42	39.06	33.72	42.42	27	42.24	22.02	42.36
								45.66	23.04	24.36	29.34	46.38	38.64	19.68	40.98	46.62	34.26	24.06	33.96
								50.4	26.64	4.8	33.6	28.2	30.66	40.26	41.22	21.6	39.54	33.06	22.44
								17.52	21.18	16.14	34.26	22.32	30.84	18.36	27.66	27	22.62	15.6	23.58
								32.04	20.16	14.34	37.56	10.8	31.08	19.98	21	23.28	19.14	23.28	20.64
								35.28	34.68	31.92	30.06	37.38	40.56	32.76	36.78	36.48	27.36	30.72	23.22
								31.2667	39.9333	28.1333	45.1333	42.1333	45.2	34.5333	30.6667	30.8667	24.5333	36	27.3333
								37.5333	28.5333	27.2667	45.6	40.1333	36.4	43.8	40.2	37.4	42.4667	31.8	40.0667
							CNO(1mg/kg)	41.52	28.14	0	0	0	12.48	32.28	47.82	42.78	37.26	36.24	32.34
								38.58	33.66	0	0	0	21.78	36.12	40.74	27.18	40.74	27.6	21.72
								34.32	0	3.12	14.46	22.74	32.28	48.72	41.58	37.74	34.98	22.26	34.32
								27.24	30.96	1.98	10.74	13.86	26.88	35.28	23.4	31.68	12.54	33.6	16.26
								26.34	16.62	0.6	3.06	3.36	18.12	23.4	23.88	27.66	22.44	14.4	17.04
								9.06	38.82	0	0	11.94	42.54	34.74	35.28	39.96	30.48	32.16	24.06
								34.9333	29.7333	0	0	0	5.53333	32.2	48.6	16.8	47.6	27.1333	32.8
								27.8667	39.4	1.4	7.66667	33.6	25.5333	35	36.1333	32.5333	44.8667	35.0667	27.2667

## Sheet: Figure 1G
			WAKE(min)	Vehicle	CNO(1mg/kg)
				84.42	227.52
				81.6	218.22
				128.52	163.5
				123.78	185.88
				131.1	214.86
				79.08	184.14
				71.87	234.47
				76.87	171.8
			REM(min)	Vehicle	CNO(1mg/kg)
				18.06	0
				19.5	0
				14.22	3.96
				12.66	0.66
				15.12	0
				21	1.26
				7.53	0
				13.73	0
			NREM(min)	Vehicle	CNO(1mg/kg)
				137.58	12.48
				138.72	21.78
				97.26	72.6
				103.56	53.46
				93.78	25.14
				139.92	54.48
				160.6	5.53
				149.4	68.2

## Sheet: Figure 2D
				WAKE(min)	Zone Time	ZT 0-1	ZT 1-2	ZT 2-3	ZT 3-4	ZT 4-5	ZT 5-6	ZT 6-7	ZT 7-8	ZT 8-9	ZT 9-10	ZT 10-11	ZT 11-12
					Vehicle	38.1333	36.2	33.8667	23.8	34.8	11.9333	47	30	32.9333	31	28.1333	33.2
						15.6	24.5333	40.2667	16.4667	20.2	14.5333	14.7333	23.1333	30.3333	19.6	16.0667	15.4667
						35.1333	17.1333	60	10.8	9.46667	14.2	32.8667	6.13333	21.6667	8.73333	21.2	24.2667
						17.9333	26.6667	21.8	4.26667	20.4	42.4667	7.26667	6	35.5333	11	21.9333	20.4
						16.1333	29.0667	38.7333	17.7333	34.8	17.8	20.7333	35.2	26.9333	36.0667	34.9333	50.5333
						7.74	18.36	39.78	15.78	22.14	11.16	14.22	23.16	8.88	27.96	15.6	14.94
						4.56	21.42	39.36	13.44	15.12	30.18	21.96	6.6	28.44	7.56	21.24	33.18
						49.86	9	37.44	20.76	19.44	13.92	19.68	9.36	43.92	10.08	20.16	12.12
					CNO(1mg/kg)	56.1333	59.6667	22.8	24.5333	27.6	39.2	22	37.6667	14.7333	31.6	38.2	22.2667
						23.4667	29.4	18.6667	8.6	7.2	13.6667	36.1333	13.3333	38.6667	9.53333	44.4667	11.5333
						19.2667	21.3333	38.4	4.53333	12.2	34.7333	6.53333	33.1333	16.4	19	33.6	31.4667
						21.9333	24.0667	18.2667	4.86667	4.26667	4.86667	22.5333	15.8	23.4667	14.5333	18.7333	22.6667
						20.3333	17.2	32.8667	16.3333	29.2667	19.3333	24.9333	14.0667	32.1333	23.9333	38.6	30.7333
						13.8	22.26	41.94	4.38	22.74	8.88	25.68	7.98	9.06	32.52	12.96	22.56
						35.16	8.16	36.6	9.36	24.18	25.44	6.12	7.14	23.46	24.24	18.24	21.84
						37.56	7.44	42.84	5.28	21.72	13.38	22.26	11.28	30.06	7.38	25.86	17.76
				REM(min)	Zone Time	ZT 0-1	ZT 1-2	ZT 2-3	ZT 3-4	ZT 4-5	ZT 5-6	ZT 6-7	ZT 7-8	ZT 8-9	ZT 9-10	ZT 10-11	ZT 11-12
					Vehicle	2.13333	4.33333	2.66667	4.66667	2.93333	7.46667	1.8	6.8	4.33333	3.06667	10.4	3
						5.93333	3.8	0.933333	1.46667	3.73333	6.93333	7.26667	4.66667	1.26667	5.06667	8.13333	9
						3.26667	6.73333	0	6.53333	4.2	7.8	2	6.66667	6.8	6.26667	4.66667	4.86667
						3.86667	3.93333	4.6	8.86667	4.93333	2.13333	4.46667	6.4	3.53333	6	6.33333	3.86667
						4.8	2.26667	2	3.33333	1.93333	4.8	5.8	3.33333	4.8	0.333333	2.6	0
						7.26	4.38	0.96	4.56	5.94	7.32	7.44	3.96	7.86	4.2	7.14	5.76
						8.64	3.72	0	5.28	5.52	3.12	1.44	7.44	3.78	6.6	5.58	4.02
						0	7.74	1.08	4.68	4.08	3.72	4.74	7.68	1.56	7.26	5.52	5.58
					CNO(1mg/kg)	0	0	0	1.13333	2.13333	3	3.4	4.13333	5.93333	4.33333	3.26667	7
						3.8	3.4	1.53333	3.6	6.13333	9.33333	2.86667	7	0.933333	9.8	1.73333	7.66667
						5.33333	5	1.8	8.6	6.53333	2.06667	7.66667	5.26667	7.6	5.06667	2.86667	4.66667
						3.93333	5.4	3	3.8	0.733333	5	5	5.06667	3.8	9.2	7.4	5.46667
						3.26667	6.4	2.53333	2.86667	1.8	4.26667	4.13333	6.4	1.53333	6	0.8	2.46667
						6	5.82	0.96	8.82	3.84	6.84	3.78	9.42	4.68	3.6	6.06	2.64
						1.74	7.8	0.54	6.24	6.18	4.74	6.36	6.96	3.06	4.62	4.98	3.42
						4.02	7.02	0.24	9.48	5.58	2.34	4.56	3.66	3.24	8.46	4.14	5.88
				NREM(min)	Zone Time	ZT 0-1	ZT 1-2	ZT 2-3	ZT 3-4	ZT 4-5	ZT 5-6	ZT 6-7	ZT 7-8	ZT 8-9	ZT 9-10	ZT 10-11	ZT 11-12
					Vehicle	19.7333	19.4667	23.4667	31.5333	22.2667	40.6	11.2	23.2	22.7333	25.9333	21.4667	23.8
						38.4667	31.6667	18.8	42.0667	36.0667	38.5333	38	32.2	28.4	35.3333	35.8	35.5333
						21.6	36.1333	0	42.6667	46.3333	38	25.1333	47.2	31.5333	45	34.1333	30.8667
						38.2	29.4	33.6	46.8667	34.6667	15.4	48.2667	47.6	20.9333	43	31.7333	35.7333
						39.0667	28.6667	19.2667	38.9333	23.2667	37.4	33.4667	21.4667	28.2667	23.6	22.4667	9.46667
						45	37.26	19.26	39.66	31.92	41.52	38.34	32.94	43.26	27.84	37.26	39.36
						46.8	34.86	20.64	41.28	39.36	26.64	36.6	45.96	27.72	45.84	33.12	22.8
						10.14	43.26	21.48	34.62	36.48	42.36	35.58	43.02	14.52	42.66	34.32	42.24
					CNO(1mg/kg)	3.86667	0.333333	37.2	34.3333	30.2667	17.8	34.6	18.2	39.3333	24.0667	18.5333	30.7333
						32.7333	27.2	39.8	47.8	46.6667	37	21	39.6667	20.4	40.6667	13.8	40.8
						35.4	33.6667	19.8	46.8667	41.2667	23.2	45.8	21.6	36	35.9333	23.5333	23.8667
						34.1333	30.5333	38.7333	51.3333	55	50.1333	32.4667	39.1333	32.7333	36.2667	33.8667	31.8667
						36.4	36.4	24.6	40.8	28.9333	36.4	30.9333	39.5333	26.3333	30.0667	20.6	26.8
						40.2	31.92	17.16	46.8	33.42	44.28	30.54	42.6	46.26	23.88	40.98	34.8
						23.16	44.04	22.86	44.4	29.58	29.82	47.52	45.96	33.48	31.14	36.72	34.74
						18.48	45.54	16.86	45.24	32.64	44.28	33.18	45.06	26.64	44.16	30	36.42

## Sheet: Figure 2E
			WAKE(min)	Vehicle	CNO(1mg/kg)
				92.47	74.93
				76.94	34.47
				80.27	55.13
				46.47	27.41
				91.26	78.47
				77.7	69.06
				67.92	70.14
				77.64	69.84
			REM(min)	Vehicle	CNO(1mg/kg)
				10.27	3.26
				6.13	11.26
				10.73	16.93
				18.4	7.53
				7.26	7.2
				11.46	13.62
				10.8	12.96
				9.84	15.3
			NREM(min)	Vehicle	CNO(1mg/kg)
				77.27	101.8
				96.94	134.27
				89	107.94
				115.14	145.06
				81.47	94.33
				90.84	97.38
				101.28	96.84
				92.58	94.74

## Sheet: Figure 3C-D
LORR(s)	eGFP			M3
	Vehicle	CNO(3mg/kg)		Vehicle	CNO(3mg/kg)
	72	69		47	64
	52	65		40	70
	68	66		65	50
	47	61		63	49
	53	53		45	52
	51	65		55	77
	60	66		54	80
	95	58		35	55
RORR(s)	eGFP			M3
	Vehicle	CNO(3mg/kg)		Vehicle	CNO(3mg/kg)
	198	223		90	42
	145	215		100	31
	248	162		130	80
	397	288		166	102
	156	170		220	41
	140	133		160	116
	385	254		244	224
	206	324		346	257

## Sheet: Figure 3E-H
the Concentration of LORR(%)	eGFP			M3
	Vehicle	CNO(3mg/kg)		Vehicle	CNO(3mg/kg)
	0.8	0.8		0.8	0.9
	0.7	0.8		0.8	0.9
	0.8	0.8		0.7	0.8
	0.7	0.8		0.6	0.8
	0.8	0.7		0.7	0.9
	0.7	0.6		0.8	0.9
	0.6	0.7		0.7	0.8
	0.7	0.8		0.7	0.7
the Concentration of RORR(%)	eGFP			M3
	Vehicle	CNO(3mg/kg)		Vehicle	CNO(3mg/kg)
	0.5	0.7		0.5	0.6
	0.5	0.5		0.5	0.5
	0.6	0.6		0.5	0.6
	0.6	0.4		0.6	0.7
	0.8	0.6		0.4	0.6
	0.6	0.7		0.5	0.7
	0.7	0.7		0.5	0.7
	0.4	0.7		0.4	0.6

## Sheet: Figure 4G-H
	eGFP									M3
Power(%)	Vehicle				CNO(3mg/kg)					Vehicle				CNO(3mg/kg)
	Delta	Theta	Alpha	Beta	Delta	Theta	Alpha	Beta		Delta	Theta	Alpha	Beta	Delta	Theta	Alpha	Beta
	49.58	26.05	13.3	5.61	53.37	20.32	14.81	6.19		42.54	18.74	23.07	9.23	28.4	37.3	16.55	7.3
	51.52	19.28	16.04	6.55	48.85	21.43	16.68	7.23		54.7	19.16	13.19	7.84	26.04	34.92	19.68	8.88
	58.65	21.29	11.26	4.13	53.69	20.93	14.11	5.82		49.9	21.22	14.84	9.15	32.75	38.89	12.99	5.61
	48.11	24.28	15.83	5.69	51.84	21.83	15.48	5.05		48.78	21.01	16.02	8.01	21.14	36.38	20.74	8.15
	48.57	20.57	17.69	5.86	50.62	21.5	15.62	6.9		46.87	20.5	16.37	9.59	42.63	19.95	20.84	10.13
	45.65	19.64	19.65	7.84	41.61	28.13	16.52	8.49		40.8	24.21	18.21	10.39	33.88	26.79	19.33	13.69
	41.03	28.23	17.23	7.13	41.55	32.72	14.23	5.94		39.55	23.4	18.57	10.92	36.56	36.54	12.51	10.4
	45.94	24.77	16.44	6.68	49.46	21.87	16.15	6.49

## Sheet: Figure 5C-D
BSR(%)	eGFP			M3
	Vehicle	CNO(3mg/kg)		Vehicle	CNO(3mg/kg)
	39.89	43.81		59.58	6.25
	62.03	49.83		43.06	1.81
	72.53	73.53		26.25	3.97
	55.64	63.08		51.44	3
	37.53	55.31		33.31	10.75
	52.83	69.86		30.92	26.69
	41.75	47		43.36	19.61

## Sheet: Figure 6A-B
	M4			eGFP
LORR(s)	Vehicle	CNO(3mg/kg)		Vehicle	CNO(3mg/kg)
	69	69		59	57
	60	37		59	62
	70	51		66	91
	64	66		72	52
	64	60		64	40
	74	85		58	35
	46	53		42	41
	41	33		49	53
	M4			eGFP
RORR(s)	Vehicle	CNO(3mg/kg)		Vehicle	CNO(3mg/kg)
	184	446		146	95
	162	62		128	136
	152	45		80	160
	41	149		255	41
	62	327		105	120
	44	30		202	145
	109	144		195	150
	62	59		226	244

## Sheet: Figure 6C-D
the Concentration of LORR(%)	Vehicle	CNO(3mg/kg)
	0.8	0.7
	0.7	0.8
	0.7	0.6
	0.8	0.6
	0.8	0.8
	0.6	0.6
	0.7	0.7
	0.7	0.6
the Concentration of RORR(%)	Vehicle	CNO(3mg/kg)
	0.5	0.5
	0.5	0.4
	0.4	0.3
	0.7	0.4
	0.6	0.4
	0.5	0.3
	0.4	0.4
	0.5	0.5

[truncated: 4 more sheets: Figure 6G-H, Supplementary Figure 3B, Supplementary Figure 3C, Supplementary Figure 5A, D]
